# Supplementary material for: A Review of Rattlesnake Venoms
Source: Toxins (Basel). 2023 Dec 19;16(1):2. doi: 10.3390/toxins16010002 (PMC10818703; doi:10.3390/toxins16010002)
Supplement: Supplementary file 1 [file toxins-16-00002-s001.zip]

Archive with 1 entries (1 files):
- toxins-2722225-supplementary-done.pdf
